# Supplementary material for: The Efficacy of MSC-Derived Exosome-Based Therapies in Treating Scars, Aging and Hyperpigmentation: A Systematic Review of Human Clinical Outcomes
Source: Reports (MDPI). 2025 Dec 17;8(4):268. doi: 10.3390/reports8040268 (PMC12736761; doi:10.3390/reports8040268)
Supplement: Supplementary file 1 [file reports-08-00268-s001.zip]

Archive with 1 entries (1 files):
- reports-3952188-supplementary.pdf
